# Supplementary material for: Safety Assessment of a Nham Starter Culture Lactobacillus plantarum BCC9546 via Whole-genome Analysis
Source: Sci Rep. 2020 Jun 24;10:10241. doi: 10.1038/s41598-020-66857-2 (PMC7314741; doi:10.1038/s41598-020-66857-2)
Supplement: Supplementary file 2 — Supplementary dataset 1. [file 41598_2020_66857_MOESM2_ESM.xlsx]

## Sheet: Phage_summary
Region	Region Length	Completeness	# Total Proteins	Region Position	Most Common Phage (number of gene hit)
BCC9546_chromosome
1	7.6Kb	incomplete	7	1048276-1055938	PHAGE_Entero_phi92_NC_023693(4)
2	39.8Kb	intact	52	1207270-1247142	PHAGE_Lister_B025_NC_009812(9)
3	56.3Kb	intact	52	1828216-1884590	PHAGE_Lactob_Sha1_NC_019489(40)
4	20.9Kb	questionable	23	2160909-2181830	PHAGE_Staphy_StB20_like_NC_028821(3)
BCC9546_Plasmid A
1	7.7Kb	incomplete	8	28195-35911	PHAGE_Bacill_G_NC_023719(2)
2	10.7Kb	incomplete	11	41324-52032	PHAGE_Paenib_Tripp_NC_028930(3)

## Sheet: Phage_Detail
Prophages identified in the genome of L. plantarum BCC9546
	Highlight pink= phage DNA; blue=bacterial DNA
#	CDS Position	BLAST Hit	E-Value
Chromosome: Region 1, incomplete prophage, total 9 CDS
1	1048276..1048289	attL	0
2	1050418..1051092	PHAGE_Lactob_phiPYB5_NC_027982: GDSL family lipase; PP_00980; phage(gi937456173)	3.62e-07
3	1051259..1052128	PHAGE_Escher_phAPEC8_NC_020079: putative glucose-1-phosphate thymidylyltransferase; PP_00981; phage(gi448260372)	1.53e-126
4	1052132..1052713	PHAGE_Entero_phi92_NC_023693: Phi92_gp065; PP_00982; phage(gi726646998)	8.93e-49
5	1052723..1053751	PHAGE_Synech_ACG_2014f_NC_026927: long tail fiber distal subunit; PP_00983; phage(gi100279)	1.63e-41
6	1053821..1054663	PHAGE_Synech_ACG_2014f_NC_026927: long tail fiber distal subunit; PP_00984; phage(gi100279)	5.42e-05
7	1054818..1055282	hypothetical; PP_00985	0
8	1054980..1054993	attR	0
9	complement(1055348..1055938)	PHAGE_Strept_phiARI0923_NC_030946: hypothetical protein; PP_00986; phage(gi100020)	1.65e-34
Chromosome: Region 2, intact prophage, total 54 CDS
1	1207270..1207295	attL	0
2	complement(1207350..1208480)	PHAGE_Lactob_Sha1_NC_019489: phage integrase; PP_01112; phage(gi418489824)	4.95e-112
3	complement(1208651..1211443)	hypothetical; PP_01113	0
4	complement(1211566..1212189)	hypothetical; PP_01114	0
5	complement(1212277..1212717)	hypothetical; PP_01115	0
6	complement(1212741..1213172)	PHAGE_Lactob_phig1e_NC_004305: hypothetical protein; PP_01116; phage(gi23455774)	2.21e-38
7	complement(1213182..1213556)	PHAGE_Lactob_phig1e_NC_004305: repressor; PP_01117; phage(gi23455773)	1.33e-27
8	1213878..1214087	PHAGE_Lactob_phiadh_NC_000896: hypothetical protein; PP_01118; phage(gi9633012)	1.11e-11
9	1214091..1214294	hypothetical; PP_01119	0
10	1214294..1214632	PHAGE_Lactob_Sha1_NC_019489: hypothetical protein; PP_01120; phage(gi418489836)	3.44e-38
11	1214747..1215028	hypothetical; PP_01121	0
12	1215009..1215185	hypothetical; PP_01122	0
13	1215178..1215363	hypothetical; PP_01123	0
14	1215371..1215505	hypothetical; PP_01124	0
15	1215498..1215611	hypothetical; PP_01125	0
16	1215608..1216087	PHAGE_Lactob_LfeSau_NC_029068: hypothetical protein; PP_01126; phage(gi985757759)	1.42e-41
17	1216087..1217463	PHAGE_Lactob_LfeSau_NC_029068: helicase; PP_01127; phage(gi985757760)	0
18	1217460..1218176	PHAGE_Lactob_LfeSau_NC_029068: hypothetical protein; PP_01128; phage(gi985757761)	1.87e-82
19	1218179..1218802	PHAGE_Lactob_LfeSau_NC_029068: hypothetical protein; PP_01129; phage(gi985757762)	5.19e-23
20	1218816..1219370	hypothetical; PP_01130	0
21	1219808..1220602	PHAGE_Lactob_LfeSau_NC_029068: DNA primase; PP_01131; phage(gi985757763)	7.54e-83
22	1220599..1221873	PHAGE_Lactob_LfeSau_NC_029068: hypothetical protein; PP_01132; phage(gi985757764)	9.67e-162
23	1222131..1222463	PHAGE_Lactob_LfeSau_NC_029068: DNA nuclease; PP_01133; phage(gi985757765)	2.54e-45
24	1222482..1222595	PHAGE_Lactob_Sha1_NC_019489: hypothetical protein; PP_01134; phage(gi418489791)	6.84e-07
25	1222641..1223120	PHAGE_Staphy_80_NC_030652: hypothetical protein; PP_01135; phage(gi100021)	1.28e-44
26	1223257..1223568	hypothetical; PP_01136	0
27	1223580..1223993	hypothetical; PP_01137	0
28	1224069..1224758	hypothetical; PP_01138	0
29	1224938..1225507	hypothetical; PP_01139	0
30	1225713..1225928	PHAGE_Lactob_phig1e_NC_004305: hypothetical protein; PP_01140; phage(gi254854752)	6.07e-12
31	1226334..1226492	hypothetical; PP_01141	0
32	1226637..1226888	hypothetical; PP_01142	0
33	1226996..1227283	PHAGE_Staphy_2638A_NC_007051: ORF031; PP_01143; phage(gi66395478)	1.83e-20
34	1227280..1228959	PHAGE_Bacill_vB_BhaS_171_NC_030904: hypothetical protein; PP_01144; phage(gi100006)	0
35	1228978..1230120	PHAGE_Staphy_P954_NC_013195: HK97 family phage portal protein; PP_01145; phage(gi257136404)	5.19e-116
36	1230107..1230859	PHAGE_Clostr_phiSM101_NC_008265: putative endopeptidase; PP_01146; phage(gi110804048)	1.17e-71
37	1230880..1232058	PHAGE_Lister_LP_101_NC_024387: major capsid protein; PP_01147; phage(gi658607815)	1.7e-125
38	1232197..1232502	PHAGE_Lister_LP_101_NC_024387: hypothetical protein; PP_01148; phage(gi658607817)	1.02e-13
39	1232483..1232872	PHAGE_Lister_B025_NC_009812: gp8; PP_01149; phage(gi157325226)	3.57e-25
40	1232869..1233276	PHAGE_Lister_LP_101_NC_024387: hypothetical protein; PP_01150; phage(gi658607819)	8.88e-17
41	1233273..1233695	PHAGE_Lister_LP_101_NC_024387: hypothetical protein; PP_01151; phage(gi658607820)	1.48e-19
42	1233710..1234321	PHAGE_Staphy_6ec_NC_024355: major tail protein; PP_01152; phage(gi658310345)	6.7e-24
43	1234414..1234728	hypothetical; PP_01153	0
44	1234752..1234973	hypothetical; PP_01154	0
45	1234992..1239536	PHAGE_Lactob_J_1_NC_022756: tape measure; PP_01155; phage(gi557307938)	0
46	1239540..1240361	PHAGE_Entero_phiFL1A_NC_013646: tail protein; PP_01156; phage(gi281416378)	1.71e-34
47	1240381..1244187	PHAGE_Lactob_ATCC8014_NC_019916: prophage tail super family protein; PP_01157; phage(gi431809813)	8.38e-80
48	1244216..1244707	PHAGE_Strept_phi3396_NC_009018: hypothetical protein; PP_01158; phage(gi126011113)	4.93e-08
49	1244709..1245143	hypothetical; PP_01159	0
50	1245160..1245540	PHAGE_Lactob_LfeSau_NC_029068: hypothetical protein; PP_01160; phage(gi985757745)	6.83e-33
51	1245546..1245755	PHAGE_Lactob_phijl1_NC_006936: hypothetical protein; PP_01161; phage(gi62327114)	9.56e-05
52	1245755..1246039	PHAGE_Lactob_phig1e_NC_004305: holin; PP_01162; phage(gi23455817)	4.89e-06
53	1246039..1246920	PHAGE_Entero_EF62phi_NC_017732: endolysin type Endo-N-acetylmuramidase; PP_01163; phage(gi384519788)	4.5e-45
54	1247142..1247167	attR	0
Chromosome: Region 3, intact prophage, total 54 CDS
1	1828216..1828227	attL	0
2	complement(1842960..1843490)	PHAGE_Lactob_Sha1_NC_019489: hypothetical protein; PP_01759; phage(gi418489823)	5.01e-116
3	complement(1843503..1843766)	PHAGE_Lactob_Sha1_NC_019489: phage-related holin; PP_01760; phage(gi418489822)	1.31e-55
4	complement(1843766..1844938)	PHAGE_Lactob_Sha1_NC_019489: endolysin; PP_01761; phage(gi418489821)	0
5	complement(1844954..1845838)	PHAGE_Lactob_Sha1_NC_019489: prophage Lp2 protein 53-like protein; PP_01762; phage(gi418489820)	0
6	complement(1845822..1845983)	PHAGE_Lactob_Sha1_NC_019489: hypothetical protein; PP_01763; phage(gi418489819)	7.18e-28
7	complement(1845987..1846238)	PHAGE_Lactob_Sha1_NC_019489: hypothetical protein; PP_01764; phage(gi418489818)	2.83e-42
8	complement(1846231..1848996)	PHAGE_Lactob_Sha1_NC_019489: tail fiber; PP_01765; phage(gi418489817)	0
9	complement(1849013..1851382)	PHAGE_Lactob_Sha1_NC_019489: minor structural protein gp89-like protein; PP_01766; phage(gi418489816)	0
10	complement(1851446..1853218)	PHAGE_Lactob_Sha1_NC_019489: minor structural protein gp75-like protein; PP_01767; phage(gi418489815)	0
11	complement(1853291..1858513)	PHAGE_Lactob_Sha1_NC_019489: minor tail protein; PP_01768; phage(gi418489814)	0
12	complement(1858526..1858717)	PHAGE_Lactob_Sha1_NC_019489: hypothetical protein; PP_01769; phage(gi418489813)	2.31e-39
13	complement(1858714..1859097)	PHAGE_Lactob_Sha1_NC_019489: hypothetical protein; PP_01770; phage(gi418489812)	5.96e-88
14	complement(1859299..1859937)	PHAGE_Lactob_Sha1_NC_019489: major tail protein; PP_01771; phage(gi418489811)	3.45e-152
15	complement(1859938..1860321)	PHAGE_Lactob_Sha1_NC_019489: hypothetical protein; PP_01772; phage(gi418489810)	7.76e-86
16	complement(1860318..1860758)	PHAGE_Lactob_Sha1_NC_019489: phage head-tail joining protein; PP_01773; phage(gi418489809)	4.3e-102
17	complement(1860748..1861110)	PHAGE_Lactob_Sha1_NC_019489: phage head-tail adaptor; PP_01774; phage(gi418489808)	9.46e-87
18	complement(1861094..1861432)	PHAGE_Lactob_Sha1_NC_019489: phage protein DNA packaging protein; PP_01775; phage(gi418489807)	2.97e-75
19	complement(1861505..1862737)	PHAGE_Lactob_Sha1_NC_019489: HK97 family phage major capsid protein; PP_01776; phage(gi418489806)	0
20	complement(1862737..1863492)	PHAGE_Lactob_Sha1_NC_019489: protease subunit of ATP-dependent Clp protease; PP_01777; phage(gi418489805)	4.19e-173
21	complement(1863470..1864663)	PHAGE_Lactob_Sha1_NC_019489: phage portal protein; PP_01778; phage(gi418489804)	0
22	complement(1864666..1864860)	PHAGE_Lactob_Sha1_NC_019489: phage head-tail joining protein; PP_01779; phage(gi418489803)	6.07e-37
23	complement(1864850..1866748)	PHAGE_Lactob_Sha1_NC_019489: phage terminase-like protein large subunit; PP_01780; phage(gi418489802)	0
24	complement(1866758..1867213)	PHAGE_Lactob_Sha1_NC_019489: P27 family phage terminase small subunit; PP_01781; phage(gi418489801)	3.53e-106
25	complement(1867402..1867602)	hypothetical; PP_01782	0
26	complement(1867671..1867934)	hypothetical; PP_01783	0
27	complement(1867940..1868410)	PHAGE_Lactob_Sha1_NC_019489: restriction endonuclease; PP_01784; phage(gi418489800)	4.27e-111
28	complement(1868421..1868591)	PHAGE_Lactob_Sha1_NC_019489: HNH nuclease; PP_01785; phage(gi418489799)	3.53e-33
29	complement(1868645..1869445)	hypothetical; PP_01786	0
30	complement(1871071..1871229)	PHAGE_Lactob_Sha1_NC_019489: hypothetical protein; PP_01787; phage(gi418489791)	2.7e-10
31	complement(1871222..1871416)	hypothetical; PP_01788	0
32	complement(1871420..1871731)	hypothetical; PP_01789	0
33	complement(1871734..1872036)	PHAGE_Lactob_Sha1_NC_019489: hypothetical protein; PP_01790; phage(gi418489790)	9.68e-60
34	complement(1872172..1872957)	PHAGE_Lactob_Sha1_NC_019489: DNA replication protein; PP_01791; phage(gi418489789)	2.46e-177
35	complement(1872957..1873700)	PHAGE_Lactob_LF1_NC_019486: DNA replication protein; PP_01792; phage(gi418489431)	8.22e-55
36	complement(1873769..1873972)	hypothetical; PP_01793	0
37	complement(1873962..1874654)	PHAGE_Lactob_Sha1_NC_019489: hypothetical protein; PP_01794; phage(gi418489846)	1.57e-168
38	complement(1874701..1875360)	PHAGE_Lactob_Sha1_NC_019489: hypothetical protein; PP_01795; phage(gi418489845)	1.71e-153
39	complement(1875362..1876024)	PHAGE_Lactob_Sha1_NC_019489: phage nucleotide-binding protein; PP_01796; phage(gi418489844)	6.12e-162
40	complement(1876033..1876566)	PHAGE_Lactob_Sha1_NC_019489: phage protein; PP_01797; phage(gi418489843)	2.29e-127
41	complement(1876566..1876712)	PHAGE_Lactob_Sha1_NC_019489: hypothetical protein; PP_01798; phage(gi418489842)	5.72e-27
42	complement(1876997..1877197)	PHAGE_Lactob_Sha1_NC_019489: hypothetical protein; PP_01799; phage(gi418489840)	3.27e-37
43	complement(1877200..1877448)	PHAGE_Lactob_Sha1_NC_019489: hypothetical protein; PP_01800; phage(gi418489839)	1.34e-49
44	complement(1877590..1877850)	hypothetical; PP_01801	0
45	1877908..1878234	PHAGE_Lactob_Sha1_NC_019489: RNA polymerase III; PP_01802; phage(gi418489835)	2.42e-70
46	complement(1878206..1878337)	PHAGE_Lactob_Sha1_NC_019489: hypothetical protein; PP_01803; phage(gi418489834)	2.3e-23
47	complement(1878350..1878559)	PHAGE_Lactob_phiadh_NC_000896: hypothetical protein; PP_01804; phage(gi9633008)	1.05e-05
48	complement(1878571..1879278)	PHAGE_Lactob_Sha1_NC_019489: phage-related antirepressor; PP_01805; phage(gi418489833)	4.88e-38
49	complement(1879294..1879542)	PHAGE_Lactob_CL1_NC_028888: hypothetical protein; PP_01806; phage(gi971752665)	4.28e-26
50	1879710..1880384	PHAGE_Lactob_Sha1_NC_019489: bifunctional S24 family peptidase/transcriptional regulator; PP_01807; phage(gi418489831)	8.55e-31
51	1880514..1881389	hypothetical; PP_01808	0
52	complement(1882572..1883210)	hypothetical; PP_01809	0
53	1883151..1883162	attR	0
54	1883427..1884590	PHAGE_Lactob_Sha1_NC_019489: phage integrase; PP_01810; phage(gi418489824)	1.7e-64
Chromosome: Region 4, questionable prophage, total 25 CDS
1	2160909..2160920	attL	0
2	complement(2162077..2163966)	PHAGE_Bacill_SPbeta_NC_001884: ABC transporter; PP_02082; phage(gi9630145)	6.65e-31
3	complement(2163966..2165696)	PHAGE_Bacill_SPbeta_NC_001884: ABC transporter; PP_02083; phage(gi9630145)	2.93e-18
4	complement(2165924..2166316)	PHAGE_Staphy_StB20_like_NC_028821: hypothetical protein; PP_02084; phage(gi971746471)	3.61e-06
5	2166539..2167390	PHAGE_Bacill_BCP8_2_NC_027355: putative polysaccharide deacetylase; PP_02085; phage(gi849252969)	1.35e-06
6	complement(2167705..2167911)	hypothetical; PP_02086	0
7	2168039..2168185	hypothetical; PP_02087	0
8	complement(2168719..2169090)	PHAGE_Lactob_PL_1_NC_022757: transcriptional regulator; PP_02088; phage(gi557308042)	3.43e-07
9	complement(2169249..2169518)	PHAGE_Entero_IME_EFm5_NC_028826: head-tail joining protein; PP_02089; phage(gi971746942)	1.64e-09
10	complement(2169680..2171212)	PHAGE_Entero_EFRM31_NC_015270: major capsid protein; PP_02090; phage(gi327198115)	5.03e-45
11	complement(2171209..2172309)	PHAGE_Staphy_StB20_NC_019915: portal HK97 family; PP_02091; phage(gi431809767)	1.94e-60
12	complement(2172310..2172510)	hypothetical; PP_02092	0
13	complement(2172464..2174167)	PHAGE_Strept_315.2_NC_004585: hypothetical protein; PP_02093; phage(gi28876230)	1.37e-133
14	complement(2174164..2174637)	PHAGE_Entero_EFRM31_NC_015270: terminase small subunit; PP_02094; phage(gi327198110)	1.63e-15
15	complement(2175352..2175633)	PHAGE_Staphy_Pvl108_NC_008689: phage endonuclease; PP_02095; phage(gi119443688)	8.11e-14
16	complement(2175743..2176081)	PHAGE_Lactob_JCL1032_NC_019456: putative head-tail adapter; PP_02096; phage(gi418489120)	4.11e-10
17	complement(2176068..2176259)	hypothetical; PP_02097	0
18	complement(2176275..2176754)	hypothetical; PP_02098	0
19	complement(2176900..2178294)	PHAGE_Staphy_2638A_NC_007051: ORF003; PP_02099; phage(gi66395453)	9.65e-77
20	complement(2178294..2179094)	PHAGE_Lactoc_bIL310_NC_002669: hypothetical protein; PP_02100; phage(gi13095885)	8.19e-21
21	complement(2179091..2179309)	hypothetical; PP_02101	0
22	complement(2179590..2179769)	PHAGE_Lactob_Sha1_NC_019489: prophage Lp3 protein 4-like protein; PP_02102; phage(gi418489838)	3e-08
23	2179907..2180611	PHAGE_Staphy_CNPx_NC_031241: hypothetical protein; PP_02103; phage(gi100035)	3.36e-06
24	2180536..2180547	attR	0
25	2180673..2181830	PROPHAGE_Oceano_HTE831: integrase; PP_02104; phage(gi23097608)	3.04e-75
PlasmidA: Region 1, incomplete prophage, total 8 CDS
1	complement(28195..29124)	PHAGE_Staphy_StauST398_4_NC_023499: putative transposase; PP_00029; phage(gi588498272)	5.73e-57
2	29352..30239	PHAGE_Staphy_StauST398_4_NC_023499: putative transposase; PP_00030; phage(gi588498272)	2.59e-28
3	30246..30365	hypothetical; PP_00031	0
4	complement(30485..31402)	hypothetical; PP_00032	0
5	complement(31410..32249)	PHAGE_Bacill_G_NC_023719: gp243; PP_00033; phage(gi593777699)	3.67e-06
6	complement(32249..33445)	PHAGE_Bacill_G_NC_023719: gp245; PP_00034; phage(gi593777701)	1.64e-35
7	33823..34812	PHAGE_Staphy_StauST398_4_NC_023499: putative transposase; PP_00035; phage(gi588498272)	1.38e-49
8	35195..35911	PHAGE_Entero_EFLK1_NC_029026: peptidoglycan-binding LysM; PP_00036; phage(gi971766958)	1.54e-42
PlasmidA: Region 2, incomplete prophage, total 11 CDS
1	complement(41324..41755)	PHAGE_Paenib_Tripp_NC_028930: transposase; PP_00041; phage(gi971756981)	1.48e-26
2	complement(41728..42099)	PHAGE_Paenib_Tripp_NC_028930: transposase; PP_00042; phage(gi971756982)	3.37e-36
3	complement(42207..43109)	hypothetical; PP_00043	0
4	complement(43196..43828)	PHAGE_Clostr_vB_CpeS_CP51_NC_021325: putative resolvase; PP_00044; phage(gi509140089)	8.4e-24
5	43942..44754	PHAGE_Paenib_Xenia_NC_028837: transposase; PP_00045; phage(gi971748175)	2.53e-24
6	complement(44882..45832)	PHAGE_Entero_phiEF24C_NC_009904: putative ribonucleotide reductase; PP_00046; phage(gi158079504)	2.79e-123
7	complement(45847..46773)	PHAGE_Entero_phiEF24C_NC_009904: putative ribonucleotide reductase; PP_00047; phage(gi158079504)	1.13e-48
8	complement(46880..49048)	PHAGE_Entero_phiEF24C_NC_009904: putative ribonucleotide reductase; PP_00048; phage(gi158079505)	0
9	complement(49055..49492)	PHAGE_Bacill_phiAGATE_NC_020081: putative ribonucleotide reductase class Ib, NrdI; PP_00049; phage(gi448260994)	3.93e-07
10	complement(50281..50640)	hypothetical; PP_00050	0
11	complement(51478..52032)	PHAGE_Clostr_phiCD38_2_NC_015568: recombinase/resolvase; PP_00051; phage(gi333798162)	1.34e-43
